# Supplementary material for: RAB39B Deficiency Impairs Learning and Memory Partially Through Compromising Autophagy
Source: Front Cell Dev Biol. 2020 Dec 8;8:598622. doi: 10.3389/fcell.2020.598622 (PMC7753041; doi:10.3389/fcell.2020.598622)
Supplement: Supplementary file 2 [file Table_2.XLSX]

## Sheet: Sheet1
	Figure 1 E			Mean±SEM	P value with Mann-Whitney test
		Body weight (g)	WT	21.87 ± 0.2546	0.0175
			KO	20.74 ± 0.2524
		Brain weight (g)	WT	0.4287 ± 0.002674	0.4458
			KO	0.4320 ± 0.005608
		Brain/body weight ratio(%)	WT	1.963 ± 0.02928	0.0379
			KO	2.084 ± 0.03349
	Figure 2 A	High elevated plus maze		Mean±SEM	P value with Mann-Whitney test
		Time in open arm (%)	WT	5.069 ± 0.9906	0.0455
			KO	8.315 ± 1.083
		Total distance (m)	WT	13.37 ± 0.2973	0.5947
			KO	12.94 ± 0.5786
	Figure 2 B	Exploration time (%)			Mean±SEM	P value with Mann-Whitney test
		Novel object recognition day1	WT	Object A	48.01 ± 3.570	0.8505
				Object B	51.99 ± 3.570
			KO	Object A	48.76 ± 4.781	0.9856
				Object B	51.24 ± 4.781
		Novel object recognition day2	WT	Object A	33.69 ± 4.872	< 0.0001
				Object C	66.31 ± 4.872
			KO	Object A	47.93 ± 4.620	0.4727
				Object C	52.07 ± 4.620
	Figure 2 C	T maze	Mean±SEM	P value with Mann-Whitney test
		WT	41.82 ± 3.107	0.0456
		KO	31.38 ± 2.894
	Figure 2 D	Water maze training
		Latency to platform (s)		Mean±SEM	P value with Mann-Whitney test
		DAY1	WT	41.41 ± 3.726	0.4469
			KO	45.38 ± 3.543
		DAY2	WT	21.09 ± 3.050	0.1218
			KO	27.55 ± 2.638
		DAY3	WT	28.04 ± 3.867	0.8908
			KO	28.91 ± 4.994
		DAY4	WT	26.54 ± 5.490	0.1185
			KO	37.06 ± 3.476
		DAY5	WT	28.45 ± 3.828	0.1434
			KO	36.29 ± 3.493
		Water maze training
		Time in quadrant (s)		Mean±SEM	P value with Mann-Whitney test
		Target	WT	17.86 ± 1.429	0.0395
			KO	13.84 ± 1.168
		Right	WT	14.92 ± 1.483	0.7733
			KO	15.60 ± 1.822
		Opposite	WT	14.24 ± 1.839	0.4476
			KO	16.29 ± 1.925
		Left	WT	12.99 ± 2.068	0.6993
			KO	14.27 ± 2.531
	Figure 2 E	Sociability		Mean±SEM	P value with Mann-Whitney test
		WT	Empty	35.03 ± 3.469	< 0.0001
			Stranger 1	64.97 ± 3.469
		KO	Empty	40.18 ± 4.587	0.0058
			Stranger 1	59.82 ± 4.587
		Social novelty		Mean±SEM	P value with Mann-Whitney test
		WT	Stranger 1	43.21 ± 3.587	0.0132
			Stranger 2	56.79 ± 3.587
		KO	Stranger 1	55.73 ± 4.482	0.0831
			Stranger 2	44.27 ± 4.482
	Figure 2 F	Rotarod test		Mean±SEM	P value with Mann-Whitney test
		1	WT	41.08 ± 3.944	0.198
			KO	35.15 ± 2.112
		2	WT	40.54 ± 5.501	0.9525
			KO	40.92 ± 3.251
		3	WT	42.31 ± 5.241	0.5337
			KO	38.15 ± 3.976
		4	WT	41.23 ± 4.981	0.9835
			KO	41.38 ± 5.431
		5	WT	50.15 ± 8.309	0.2883
			KO	39.62 ± 5.016
		6	WT	52.77 ± 6.801	0.1613
			KO	38.08 ± 7.554
		7	WT	68.69 ± 6.621	0.0223
			KO	47.00 ± 5.915
		8	WT	61.54 ± 6.395	0.0152
			KO	40.46 ± 4.909
		9	WT	65.08 ± 6.395	0.0004
			KO	40.54 ± 4.382
		1	WT	41.08 ± 3.944	0.8303
		2		40.54 ± 5.501
		1		41.08 ± 3.944	0.9698
		3		42.31 ± 5.241
		1		41.08 ± 3.944	0.9999
		4		41.23 ± 4.981
		1		41.08 ± 3.944	0.4712
		5		50.15 ± 8.309
		1		41.08 ± 3.944	0.1985
		6		52.77 ± 6.801
		1		41.08 ± 3.944	0.0012
		7		68.69 ± 6.621
		1		41.08 ± 3.944	0.0114
		8		61.54 ± 6.395
		1		41.08 ± 3.944	0.0004
		9		65.08 ± 6.395
		1	KO	40.54 ± 4.382	0.3418
		2		40.92 ± 3.251
		1		35.15 ± 2.112	0.3958
		3		38.15 ± 3.976
		1		35.15 ± 2.112	0.6587
		4		41.38 ± 5.431
		1		35.15 ± 2.112	0.7525
		5		39.62 ± 5.016
		1		35.15 ± 2.112	0.9499
		6		38.08 ± 7.554
		1		35.15 ± 2.112	0.2073
		7		47.00 ± 5.915
		1		35.15 ± 2.112	0.2694
		8		40.46 ± 4.909
		1		35.15 ± 2.112	0.5696
		9		40.54 ± 4.382
	Figure 3 A	eEPSC slope (mA/ms)	mA	Mean	SEM	p value with repeated measures ANOVA
		WT	0.2	0.488796	0.135763	<0.0001
			0.4	1.13414	0.229473
			0.6	1.68915	0.264344
			0.8	1.8767	0.265913
			1	2.2041	0.324036
			1.2	2.4215	0.351567
			1.4	2.83275	0.338295
			1.6	3.10792	0.347336
			1.8	3.21329	0.391722
			2	3.87636	0.414601
		KO	0.2	0.180343	0.010483
			0.4	0.379206	0.0665235
			0.6	0.522102	0.103025
			0.8	0.679884	0.127052
			1	0.676153	0.0953095
			1.2	0.862386	0.118799
			1.4	1.00814	0.134871
			1.6	1.143	0.142738
			1.8	1.20731	0.148819
			2	1.30291	0.220151
	Figure 3 B	eEPSC paired-pulse ratio	ms	Mean	SEM	p value with one-way ANOVA followed with Dunnett’s test
		WT	10	2.15794	0.159309	0.4979
			20	1.57401	0.0958665
			50	1.34684	0.0554954
			100	1.1034	0.0534266
			200	1.1119	0.0290025
		KO	10	2.70177	0.315674
			20	1.67271	0.167849
			50	1.62115	0.185656
			100	1.2968	0.0909879
			200	1.18019	0.143792
	Figure 3 C	Potentiation(%)		Mean ± SEM	p value with Mann-Whitney test
		0-10	WT	159.2 ± 1.938	0.0022
			KO	136.4 ± 2.982
		50-60	WT	150.7 ± 1.355	0.0022
			KO	121.4 ± 2.589
	Figure 3 D	NMDA/AMPA ratio	Mean ± SEM	p value with Mann-Whitney test
		WT	2.215 ± 0.2183	0.0411
		KO	1.293 ± 0.2374
	Figure 3 E	eEPSC paired-pulse ratio	uA	Mean	SEM	p value with repeated measures ANOVA
		WT	10	8.58681	1.50283	0.3692
			30	25.4357	7.03068
			60	75.8532	14.3091
			90	100.703	20.3697
			120	162.52	19.2998
			150	203.449	27.2487
			180	226.794	25.2019
			210	245.819	33.2887
			240	267.426	41.7152
			270	278.474	31.6829
			300	276.33	32.0725
		KO	10	3.32166	2.05637
			30	21.3337	5.08858
			60	61.3871	13.5101
			90	72.4537	7.94751
			120	126.813	18.3318
			150	156.483	21.5037
			180	184.196	24.7917
			210	203.462	27.6521
			240	212.504	34.1285
			270	228.752	30.0818
			300	245.141	27.2949
	Figure 3 F	Spine numbers (50um)		Mean±SEM	P value with Mann-Whitney test
		Cortex	WT	29.48 ± 1.522	0.0256
			KO	24.64 ± 1.730
		Hippocampus	WT	34.95 ± 2.582	0.0075
			KO	25.13 ± 2.543
	Figure 3 G	Synaptic PSD length (nm)		Mean±SEM	P value with two-tailed Student's t test
		Cortex	WT	379.0 ± 18.09	< 0.0001
			KO	265.8 ± 12.26
		Hippocampus	WT	291.8 ± 9.854	< 0.0001
			KO	226.2 ± 8.714
		Synaptic PSD width (nm)		Mean±SEM	P value with two-tailed Student's t test
		Cortex	WT	35.83 ± 1.055	< 0.0001
			KO	29.64 ± 1.064
		Hippocampus	WT	36.71 ± 1.034	< 0.0001
			KO	29.55 ± 1.031
	Figure 3 H	Relative protein level (A.U.)			Mean±SEM	P value with Mann-Whitney test
		Total	GluA1	WT	1.000 ± 0.0	0.5896
				KO	1.067 ± 0.1200
			GluA2	WT	1.000 ± 0.0	0.4327
				KO	1.110 ± 0.1333
			GluA3	WT	1.000 ± 0.0	0.9338
				KO	1.016 ± 0.1827
			GluN1	WT	1.000 ± 0.0	0.4622
				KO	1.139 ± 0.1806
			GluN2A	WT	1.000 ± 0.0	0.3683
				KO	1.098 ± 0.1027
			GluN2B	WT	1.000 ± 0.0	0.4364
				KO	0.9177 ± 0.1005
		Syn	GluA1	WT	1.000 ± 0.0	0.7993
				KO	0.9793 ± 0.07880
			GluA2	WT	1.000 ± 0.0	0.7564
				KO	0.9591 ± 0.1273
			GluA3	WT	1.000 ± 0.0	0.3254
				KO	1.114 ± 0.1086
			GluN1	WT	1.000 ± 0.0	0.7058
				KO	1.020 ± 0.05146
			GluN2A	WT	1.000 ± 0.0	0.0097
				KO	0.8281 ± 0.05097
			GluN2B	WT	1.000 ± 0.0	0.0076
				KO	0.6776 ± 0.09098
		PSD	GluA1	WT	1.000 ± 0.0	0.6773
				KO	1.041 ± 0.09598
			GluA2	WT	1.000 ± 0.0	0.8464
				KO	0.9784 ± 0.1081
			GluA3	WT	1.000 ± 0.0	0.4689
				KO	0.9258 ± 0.09762
			GluN1	WT	1.000 ± 0.0	0.0103
				KO	0.6878 ± 0.09358
			GluN2A	WT	1.000 ± 0.0	0.008
				KO	0.7495 ± 0.07150
			GluN2B	WT	1.000 ± 0.0	0.0043
				KO
	Figure 4 A	Relative protein level (A.U.)		Mean±SEM	P value with Mann-Whitney test
		LC3B-Ⅱ	WT	1.207 ± 0.1859	0.0014
			KO	3.798 ± 0.5660
		p-S6/S6	WT	0.9949 ± 0.04540	0.0283
			KO	1.782 ± 0.3038
		p62	WT	1.392 ± 0.2074	0.9999
			KO	1.503 ± 0.3634
	Figure 4 B	Rab39b mRNA level	Mean±SEM	P value with Mann-Whitney test
		WT	1.007 ± 0.04396	0.0286
		KO	0.4039 ± 0.1204
	Figure 4 C	Relative protein level (A.U.)			Mean±SEM	P value with Mann-Whitney test
		p-S6/S6	0 min	ns	1.000 ± 0.0	0.0097
				siRab39b	1.493 ± 0.1462
			30 min	ns	0.3148 ± 0.05026	0.9643
				siRab39b	0.3104 ± 0.08322
		LC3B-Ⅱ	0 min	ns	1.000 ± 0.0	< 0.0001
				siRab39b	1.366 ± 0.02357
			30 min	ns	3.076 ± 0.3939	0.173
				siRab39b	4.083 ± 0.5463
	Figure 4 D	GFP/RFP ratio (%)		Mean±SEM	P value with two-tailed Student's t test
		0 min	ns	69.20 ± 1.268	0.0003
			siRab39b	78.41 ± 1.928
		30 min	ns	52.89 ± 3.078	0.1144
			siRab39b	44.25 ± 4.384
		ns	0 min	69.20 ± 1.268	< 0.0001
			30 min	52.89 ± 3.078
	Figure 5 B	Relative protein level(A.U.)		Mean±SEM	P value with Mann-Whitney test
		LC3B-Ⅱ	Vehicle	1.000 ± 0.2264	0.0204
			Rapamycin	1.997 ± 0.2984
		p-S6/S6	Vehicle	0.9999 ± 0.1165	0.0017
			Rapamycin	0.2359 ± 0.1471
	Figure 5 C	Exploration time (%)			Mean±SEM	P value with Mann-Whitney test
		Novel object recognition day1	Vehicle	Object A	49.49 ± 2.380	0.7672
				Object B	50.51 ± 2.380
			Rapamycin	Object A	47.93 ± 3.048	0.3522
				Object B	52.07 ± 3.048
		Novel object recognition day2	Vehicle	Object A	47.47 ± 3.482	0.3192
				Object C	52.53 ± 3.482
			Rapamycin	Object A	42.12 ± 2.672	0.0007
				Object C	57.88 ± 2.672
	Figure 5 D	Potentiation (%)		Mean±SEM	P value with Mann-Whitney test
		0-10	WT+DMSO	200.7773±10.50127	0.0022
			KO+DMSO	144.322±8.847175		0.3052
			KO+Rapamycin	161.2083±6.825303
		50-60	WT+DMSO	167.1844±10.23962	0.0022
			KO+DMSO	119.0705±4.411659		0.0043
			KO+Rapamycin	147.0854±8.877407
	Figure 5 E	Relative protein level(A.U.)			Mean±SEM	P value with Mann-Whitney test
		Total	GluA2	Vehicle	0.9615 ± 0.1215	0.2595
				Rapamycin	1.463 ± 0.4018
			GluN1	Vehicle	0.9315 ± 0.07145	0.46
				Rapamycin	1.023 ± 0.09541
			GluN2A	Vehicle	1.634 ± 0.3263	0.3645
				Rapamycin	1.241 ± 0.2543
			GluN2B	Vehicle	0.7931 ± 0.08238	0.0248
				Rapamycin	1.037 ± 0.04169
		Syn	GluA2	Vehicle	1.064 ± 0.1091	0.7071
				Rapamycin	1.009 ± 0.09012
			GluN1	Vehicle	1.024 ± 0.1507	0.9411
				Rapamycin	1.011 ± 0.05921
			GluN2A	Vehicle	1.003 ± 0.09494	0.8419
				Rapamycin	1.045 ± 0.1796
			GluN2B	Vehicle	0.8476 ± 0.08229	0.1359
				Rapamycin	1.003 ± 0.04862
		PSD	GluA2	Vehicle	1.227 ± 0.2218	0.2542
				Rapamycin	0.9474 ± 0.06519
			GluN1	Vehicle	0.8899 ± 0.05445	0.5084
				Rapamycin	0.9902 ± 0.1357
			GluN2A	Vehicle	1.125 ± 0.1848	0.7301
				Rapamycin	1.049 ± 0.1095
			GluN2B	Vehicle	0.9771 ± 0.1090	0.6305
				Rapamycin	1.098 ± 0.2172
	Supplementray figure 1 B	RAB39B protein level	Mean±SEM	P value with Mann-Whitney test
		Cortex	1.000 ± 0.07631	0.4857
		Hippocampus	1.185 ± 0.1362
		Cortex	1.000 ± 0.07631	0.2
		Cerebellum	1.210 ± 0.1146
		Cortex	1.000 ± 0.07631	0.3429
		Midbrain	0.8911 ± 0.03819
	Supplementray figure 1 C	RAB39B protein level	Mean±SEM	P value with Mann-Whitney test
		Neuron	0.9996 ± 0.08300	0.0286
		Microglia	0.0015 ± 0.0002614
		Neuron	0.9996 ± 0.08300	0.0286
		Astrocyte	0.1391 ± 0.02328
	Supplementray figure 1 D	RAB39B protein level	Mean±SEM	P value with Mann-Whitney test
		p0	1.000 ± 0.1563	0.3429
		p1	1.864 ± 0.6529
		p0	1.000 ± 0.1563	0.0286
		p7	3.435 ± 0.6405
		p0	1.000 ± 0.1563	0.0286
		p14	5.474 ± 1.314
		p0	1.000 ± 0.1563	0.0286
		p21	7.397 ± 0.9862
	Supplementray figure 3 E	Rab39b mRNA level	Mean±SEM	P value with Mann-Whitney test
		WT	1.052 ± 0.08398	0.0286
		KO	0.6771 ± 0.08908
	Supplementray figure 3 F	Fluorescence intensity (A.U.)		Mean±SEM	P value with Mann-Whitney test
		Cortex	WT	1.005 ± 0.1246	0.9444
			KO	1.063 ± 0.1665
		Hippocampus	WT	1.003 ± 0.05757	0.9444
			KO	1.062 ± 0.1965
	Supplementray figure 4 A	Open field		Mean±SEM	P value with Mann-Whitney test
		Time in center (%)	WT	10.58 ± 1.466	0.9063
			KO	10.92 ± 1.155
		Total distance (m)	WT	39.95 ± 1.320	0.7893
			KO	41.85 ± 2.349
		Mean speed (cm/s)	WT	6.658 ± 0.2200	0.7893
			KO	6.975 ± 0.3915
	Supplementray figure 4 B	Water maze test		Mean±SEM	P value with Mann-Whitney test
		Total distance (m)	WT	8.932 ± 1.117	0.5705
			KO	8.336 ± 0.9683
		Mean speed (cm/s)	WT	14.88 ± 1.862	0.5705
			KO	13.89 ± 1.614
	Supplementray figure 4 C	Hanging test		Mean±SEM	P value with Unpaired t test
		Hanging time (s)	WT	71.64 ± 13.40	0.9445
			KO	70.36 ± 12.11
		Holding impulse (N·s)	WT	2327 ± 422.1	0.6675
			KO	2087 ± 353.6
	Supplementray figure 5 A	Vesicles number / μm2		Mean±SEM	P value with Mann-whitney
		Cortex	WT	95.10 ± 7.338	0.3612
			KO	88.59 ± 5.889
		Hippocampus	WT	97.97 ± 6.517	0.9429
			KO	99.32 ± 5.536
	Supplementray figure 6	Relative protein level(A.U.)			Mean±SEM	P value with Mann-Whitney test
		Cortex	LC3B-Ⅱ	WT	0.9469 ± 0.2591	0.286
				KO	2.374 ± 0.3301
			p-S6/S6	WT	0.8719 ± 0.2216	0.286
				KO	1.728 ± 0.1310
			p62	WT	1.123 ± 0.1291	0.4857
				KO	1.421 ± 0.2925
		Midbrain	LC3B-Ⅱ	WT	1.016 ± 0.1542	0.286
				KO	2.207 ± 0.3930
			p-S6/S6	WT	1.061 ± 0.08419	0.286
				KO	4.274 ± 1.069
			p62	WT	0.8520 ± 0.2053	0.8286
				KO	0.9808 ± 0.1372
	Supplementray figure 7 A	Open field		Mean±SEM	P value with Mann-Whitney test
		Time in open arm (%)	Vehicle	14.39 ± 2.561	0.762
			Rapamycin	13.35 ± 2.206
		Total distance (m)	Vehicle	33.16 ± 2.091	0.619
			Rapamycin	31.43 ± 2.693
	Supplementray figure 7 B	Alternation triplet (%)	Mean±SEM	P value with Mann-Whitney test
		Vehicle	35.84 ± 3.092	0.6354
		Rapamycin	34.13 ± 1.697
	Supplementray figure 7 C	High elevated plus maze		Mean±SEM	P value with Mann-Whitney test
		Time in open arm (%)	Vehicle	21.39 ± 4.078	0.7782
			Rapamycin	22.92 ± 3.443
		Total distance (m)	Vehicle	12.70 ± 0.6773	0.4948
			Rapamycin	13.44 ± 0.8099
	Supplementray figure 8 A	TH protein level	Mean±SEM	P value with Mann-Whitney test
		WT	1.014 ± 0.2049	0.0286
		KO	2.437 ± 0.2873
	Supplementray figure 8 B	Dopamine level	Mean±SEM	P value with Mann-Whitney test
		WT	21.49 ± 1.271	0.0286
		KO	14.64 ± 1.429
