# Supplementary material for: RAB39B Deficiency Impairs Learning and Memory Partially Through Compromising Autophagy
Source: Front Cell Dev Biol. 2020 Dec 8;8:598622. doi: 10.3389/fcell.2020.598622 (PMC7753041; doi:10.3389/fcell.2020.598622)
Supplement: Supplementary file 4 [file Data_Sheet_2.ZIP]

Archive with 9 entries (8 files):
- raw data/
- raw data/Figure 1-new.tif
- raw data/Figure 3-new.tif
- raw data/Figure 4-new.tif
- raw data/Figure 5-new.tif
- raw data/Supplementary figure 1-new.tif
- raw data/Supplementary figure 5-new.tif
- raw data/Supplementary figure 6-new.tif
- raw data/Supplementary figure 8-new.tif
